# Supplementary material for: An Antisense Long Non-Coding RNA, LncRsn, Is Involved in Sexual Reproduction and Full Virulence in Fusarium graminearum
Source: J Fungi (Basel). 2024 Oct 3;10(10):692. doi: 10.3390/jof10100692 (PMC11508260; doi:10.3390/jof10100692)
Supplement: Supplementary file 1 [file jof-10-00692-s001.zip]

Archive with 7 entries (7 files):
- Figure S1.tif
- Figure S2.tif
- Figure S3.tif
- Figure S4.tif
- Figure S5.tif
- Figure S6.tif
- Supplementary Tables.xlsx
