# Supplementary material for: An Antisense Long Non-Coding RNA, LncRsn, Is Involved in Sexual Reproduction and Full Virulence in Fusarium graminearum
Source: J Fungi (Basel). 2024 Oct 3;10(10):692. doi: 10.3390/jof10100692 (PMC11508260; doi:10.3390/jof10100692)
Supplement: Supplementary file 1 [file jof-10-00692-s001.zip › Supplementary Tables.xlsx]

## Sheet: Table S1
Primers used in this study
lncRsn-1F	CAGACCAGGATACCAGCATTT
lncRsn-2R	TTGACCTCCACTAGCTCCAGCCAAGCCGCCGAGGTTGGATGTTGA
lncRsn-3F	GAATAGAGTAGATGCCGACCGCGGGTTCTTGACATTCTTCCACCACA
lncRsn-4R	GCTTCTAAACTTCCCCATCT
lncRsn-5F	ATAATGCTACCTTCTCCCCTCT
lncRsn-6R	AGCCTCGTTCCTTTGTTTTC
lncRsn-7F	CAGTTCAATCTTGGGTTCCG
lncRsn-8R	CTGTTTGGTGTTCGTTTTGGAT
YG/F	GATGTAGGAGGGCGTGGATATGTCCT
HY/R	GTATTGACCGATTCCTTGCGGTCCGAA
HYG/F	GGCTTGGCTGGAGCTAGTGGAGGTCAA
HYG/R	AACCCGCGGTCGGCATCTACTCTATTC
H852	TTCCTCCCTTTATTTCAGATTCAA
H850	ATGTTGGCGACCTCGTATTGG
H855R	GCTGATCTGACCAGTTGC
H855F	GTCGATGCGACGCAATCGT
qlncRsn-F	ATGCTACCTTCTCCCCTCTCC
qlncRsn-R	CGGTTGCTGCTGTTGTCTGA
qFgSna-F	ATCGACTCCCCTTCTCTACTCA
qFgSna-R	ATGAGGGAGGCGAGAGATGA
qFgPta-F	ATCAACGTCAAACTCCTGATTCT
qFgPta-R	AGAGAGCCAGCATCCACAAG
qTubulin-F	CGTCCAGAGCAAGAACTCATCA
qTubulin-R	TGCGTCGGAACATAGCAGTAA

## Sheet: Table S2
Transcript expression in each period
ID	Coni	Ger12h	Hyp24h	Inf3d	TBI3d	Sex3d	Sex8d	Sex10d
FgSna	6.80426	4.73712	13.0058	8.21097	6.40306	15.8347	27.2244	46.6919
FgSna-T0	7.04193	5.01774	12.794	8.54849	6.40292	16.608	12.6472	40.7408
lncRsn	8.4086	5.98714	24.0375	20.6433	12.0367	33.3349	18.1254	31.8225
lncRsn-T0	8.50431	6.23471	23.8003	20.9449	12.0264	35.0655	18.9717	31.2176
FgPta	30.7237	25.6965	25.4173	7.6729	21.8616	92.8283	86.0635	29.001
FgPta-T0	29.8263	24.0239	23.0459	6.28363	20.4493	86.4217	46.2444	23.9697
FgPta-T1	0	0.749753	0	0	0	2.8058	1.32834	0
FgPta-T3	0.577348	1.53088	1.09377	0.466324	0.904887	6.45834	6.71685	1.12721
FgPta-T4	1.12338	0.751571	0.398568	0.836548	0.517946	0.207918	5.08761	0.758611
FgPta-T6	0	0	0	0	0	0	0	0
FgPta-T7	0.249797	0.152658	0.801365	0.337223	0.0500533	1.87846	0.220283	1.20348
Coni	conidia
Ger12h	12-h conidial germlings
Hyp24h	24-h vegetative hyphae
Inf3d	3-dpi infection hyphae
TBI3d	3-day-old DON production hyphae in TBI culture supplemented with NH4NO3
Sex3d	sexual stage for 3-day-old
Sex8d	sexual stages for 8-day-old
Sex10d	sexual stages for 10-day-old

## Sheet: Table S3
Prediction of lncRsn coding potential with the help of CPC, CNCI and PLEK
CPC, CNCI, and PLEK predicted the coding potential of lncRsn
#ID	transcript_length	peptide_length	Fickett_score	pI	ORF_integrity	coding_probability	label
FG4G35990T0	662	71	0.37699	10.044			1
CNCI
Transcript ID	index	score	start	end	length
FG4G35990T0	noncoding	-0.008192	69	183	621
PLEK
Sequence ID	Non-coding
>FG4G35990T0	-0.714023
